# Supplementary material for: Characterization of the (Poly)Phenolic Fraction of Fig Peel: Comparison among Twelve Cultivars Harvested in Tuscany
Source: Plants (Basel). 2022 Nov 13;11(22):3073. doi: 10.3390/plants11223073 (PMC9697167; doi:10.3390/plants11223073)
Supplement: Supplementary file 1 [file plants-11-03073-s001.zip]

Archive with 1 entries (1 files):
- plants-2014573-supplementary.pdf
